# Supplementary material for: Effects of Multi-Strain Probiotics and Perilla frutescens Seed Extract Supplementation Alone or Combined on Growth Performance, Antioxidant Indices, and Intestinal Health of Weaned Piglets
Source: Animals (Basel). 2022 Aug 30;12(17):2246. doi: 10.3390/ani12172246 (PMC9454523; doi:10.3390/ani12172246)
Supplement: Supplementary file 1 [file animals-12-02246-s001.zip]

Archive with 1 entries (1 files):
- animals-1851690-supplementary.pdf
